# Supplementary material for: Do Patients with Autoimmune Conditions Have Less Access to Liver Transplantation despite Superior Outcomes?
Source: J Pers Med. 2022 Jul 17;12(7):1159. doi: 10.3390/jpm12071159 (PMC9320508; doi:10.3390/jpm12071159)
Supplement: Supplementary file 1 [file jpm-12-01159-s001.zip]

Archive with 1 entries (1 files):
- jpm-1795157-supplementary.pdf
